# Supplementary material for: Habitat Isolation Effects on Personality in a Ground Beetle, Carabus convexus Fabricius, 1775
Source: Insects. 2026 Mar 24;17(4):356. doi: 10.3390/insects17040356 (PMC13116161; doi:10.3390/insects17040356)
Supplement: Supplementary file 1 [file insects-17-00356-s001.zip]

Archive with 1 entries (1 files):
- insects-4195321-supplementary.pdf
